# Supplementary material for: Phenotypic and Genotypic Characterization of ESBL-, AmpC-, and Carbapenemase-Producing Klebsiella pneumoniae and High-Risk Escherichia coli CC131, with the First Report of ST1193 as a Causative Agent of Urinary Tract Infections in Human Patients in Algeria
Source: Antibiotics (Basel). 2025 May 9;14(5):485. doi: 10.3390/antibiotics14050485 (PMC12108494; doi:10.3390/antibiotics14050485)
Supplement: Supplementary file 1 [file antibiotics-14-00485-s001.zip]

Archive with 2 entries (2 files):
- antibiotics-3575826-proofread_SupplementaryTable_S1,S2.xlsx
- antibiotics-3575826_SupplementaryTables_proofread.pdf
