# Supplementary material for: Phenotypic and Genotypic Characterization of ESBL-, AmpC-, and Carbapenemase-Producing Klebsiella pneumoniae and High-Risk Escherichia coli CC131, with the First Report of ST1193 as a Causative Agent of Urinary Tract Infections in Human Patients in Algeria
Source: Antibiotics (Basel). 2025 May 9;14(5):485. doi: 10.3390/antibiotics14050485 (PMC12108494; doi:10.3390/antibiotics14050485)
Supplement: Supplementary file 1 [file antibiotics-14-00485-s001.zip › antibiotics-3575826-proofread_SupplementaryTable_S1,S2.xlsx]

## Sheet: Table S1
Table S1. Metadata and main traits of the 40 UTI E. coli isolates analyzed in this study																																									Penicillins	Penicillins + betalactamase inhibitors	Non-extended spectrum cephalosporins: Ist & 2nd generation	Extended-spectrum cephalosporins: 3rd & 4th			Carbapenems	Monobactams
																																									Aminopenicillins without betalactamase inhibitors (D)	Aminopenicillins+betalactamase inhibitor (C)	2nd-generation cephalosporins (C)	3rd-generation cephalosporins (B)		4rd-generation cephalosporins (B)	Carbapenems (A)	Monobactams (A)	Quinolones: fluoroquinolones and other quinolones (B)
CODE	DATE of SAMPLING	GENDER	AGE	Healthcare Facilities	uidA	NLF (Non-lactose fermenting)	O25b	H4	H5	vat	fyuA	yfcV	chuA	UPEC	papAH	sfa/focDE	afa/draBC	iutA	kpsM II	ExPEC	arpA	chuA	yjaA	TspE4.C2	PHYLOGROUP	CLONOTYPE	afa/draBC	afaFM955459	iroN	sat	ibeA	papGII	papGIII	cnfI	hlyA	cdtB	neuC-K1	kpsM II-K2	kKpsM II-K5	VIROTYPE	ampicillin	amoxicillin/clavulanic acid	Cefuroxime	Cefoxitin	Cefotaxime	Ceftazidime	Ertapenem	Aztreonam	Nalidixic acid
EC1a	October-2023	W	34	EPH Bouguerra Boularess-Bekaria	1	1	0	0	1	1	1	1	1	1	0	0	0	1	1	1	0	1	1	1	B2	14-64															0	18	0	25	0	14	31	13	0
EC3	September-2023	W	54	EPH Bouguerra Boularess-Bekaria	1	1	0	0	0	0	0	1	0	0	0	0	0	1	0	0	0	1	0	0	F	88-neg															0	19	0	18	0	13	26	15	0
EC4	October-2023	M	71	EPH Bouguerra Boularess-Bekaria	1	0	1	1	0	0	1	1	1	1	1	0	0	1	1	1	0	1	1	1	B2	40-30	0	0	0	0	0	1	0	0	0	0	0	1	1	NT	0	19	0	24	0	14	27	15	0
EC5	November-2023	M	63	EPH Bouguerra Boularess-Bekaria	1	0	1	1	0	0	1	1	1	1	1	0	0	1	1	1	0	1	1	1	B2	40-30	0	0	0	0	0	1	0	0	0	0	0	1	1	NT	0	16	0	23	0	12	26	15	0
EC7	September-2023	M	65	EPH Bouguerra Boularess-Bekaria	1	0	0	0	0	0	0	0	0	0	0	0	0	1	0	0	1	0	0	1	B1	65-27															0	20	0	26	0	14	29	16	24
EC8	September-2023	W	64	EPH Bouguerra Boularess-Bekaria	1	0	1	1	0	0	1	1	1	1	1	0	0	1	1	1	0	1	1	1	B2	40-30	0	0	0	1	0	1	0	0	0	0	0	1	1	F	0	14	0	24	0	9	27	11	0
EC10	October-2023	W	26	EPH Bouguerra Boularess-Bekaria	1	0	1	1	0	0	1	1	1	1	1	0	0	1	1	1	0	1	1	1	B2	40-30	0	0	0	1	0	1	0	0	0	0	0	1	1	F	0	14	0	22	0	0	27	9	0
EC11	October-2022	W	35	Private Laboratory, Elite-Tebessa	1	0	0	1	0	0	1	0	0	0	0	0	1	1	0	1	1	0	1	0	A	11-54															0	9	0	25	0	13	28	14	0
EC14	September-2023	W	66	Private Laboratory, Elite-Tebessa	1	0	0	0	0	0	1	0	1	0	0	0	1	1	1	1	1	1	0	1	D	26-5															0	17	0	24	0	13	27	14	9
EC16	February-2023	W	25	EPH Khaldi Abdelaziz-Tebessa - Maternity	1	0	0	0	0	0	1	0	1	0	0	0	1	0	1	1	1	1	0	1	D	26-neg															0	0	0	22	0	14	18	18	27
EC18	October-2022	W	57	EPH Bouguerra Boularess-Bekaria	1	0	0	0	0	0	1	0	1	0	0	0	1	0	1	1	1	1	0	1	D	26-5															0	0	0	9	0	0	15	21	16
EC19a	October-2022	M	2	Private Laboratory, Elite-Tebessa	1	0	1	1	0	0	1	1	1	1	1	0	0	1	1	1	0	1	1	1	B2	40-30	0	0	0	1	0	1	0	0	0	0	0	1	1	F	0	13	0	26	0	0	28	10	0
EC20a	January-2023	W	21	EPH Bouguerra Boularess-Bekaria	1	0	1	1	0	0	1	1	1	1	1	0	0	1	1	1	0	1	1	1	B2	40-30	0	0	0	1	0	1	0	1	1	0	0	1	1	E	0	15	0	23	0	12	27	14	0
EC21	October-2022	W	63	EPH Bouguerra Boularess-Bekaria	1	0	0	0	0	0	1	0	1	0	0	0	1	0	1	1	1	1	0	1	D	26-neg															0	0	0	17	0	14	17	16	26
EC22	December-2023	W	30	EPH Bouguerra Boularess-Bekaria	1	0	1	1	0	0	1	1	1	1	1	0	0	1	1	1	0	1	1	1	B2	40-30	0	0	0	1	0	1	0	0	0	0	0	1	1	F	0	19	0	19	0	11	28	13	0
EC23	September-2022	W	61	EPH Bouguerra Boularess-Bekaria	1	0	1	1	0	0	1	1	1	1	1	0	0	0	0	0	0	1	1	1	B2	40-30	0	0	0	0	0	1	0	0	0	0	0	0	0	NT	0	13	0	21	0	10	27	11	0
EC25	September-2022	W	36	EPH Khaldi Abdelaziz-Tebessa - Maternity	1	0	0	0	0	0	1	0	0	0	0	0	0	0	0	0	1	0	0	1	B1	7-604															0	10	0	28	0	11	27	13	23
EC26a	September-2022	W	38	EPH Khaldi Abdelaziz-Tebessa - Maternity	1	0	0	0	0	0	0	0	0	0	0	0	0	0	0	0	1	0	0	1	B1	65-27															0	20	0	24	0	13	28	15	23
EC28	November-2022	M	62	Private Laboratory, Elite-Tebessa	1	0	1	1	0	0	1	1	1	1	1	0	0	1	0	1	0	1	1	1	B2	40-30	0	0	0	1	0	1	0	0	0	0	0	0	0	NT	0	14	0	21	0	0	27	0	0
EC30	January-2024	W	60	EPH Bouguerra Boularess-Bekaria	1	0	1	1	0	0	1	1	1	1	1	0	0	1	0	1	0	1	1	1	B2	40-30	0	0	0	1	0	1	0	0	0	0	0	0	0	NT	0	9	0	0	0	0	21	9	0
EC31	February-2023	M	75	EPH Bouguerra Boularess-Bekaria	1	0	1	1	0	0	1	1	1	1	1	0	0	1	0	1	0	1	1	1	B2	40-30	0	0	0	1	0	1	0	0	0	0	0	0	0	NT	0	14	0	18	0	0	25	0	0
EC33	January-2023	W	38	EPH Khaldi Abdelaziz-Tebessa - Maternity	1	0	0	0	0	0	1	0	1	0	0	0	1	1	1	1	1	1	0	1	D	26-5															0	17	0	24	0	12	27	15	0
EC34	January-2023	W	25	EPH Khaldi Abdelaziz-Tebessa - Maternity	1	0	0	0	0	0	1	0	1	0	0	0	1	1	1	1	1	1	0	1	D	26-neg															0	19	0	24	0	13	27	13	0
EC35	January-2023	W	32	EPH Khaldi Abdelaziz-Tebessa - Maternity	1	0	0	0	0	0	0	0	0	0	0	0	0	0	0	0	1	0	0	1	B1	27-54															0	20	8	22	10	18	29	19	21
EC36	July-2022	W	51	EPH Bouguerra Boularess-Bekaria	1	0	0	0	0	0	1	0	1	0	0	0	1	1	1	1	1	1	0	1	D	26-5															0	16	0	24	0	11	27	14	0
EC37	January-2023	W	34	EPH Khaldi Abdelaziz-Tebessa - Maternity	1	0	0	0	0	1	1	1	1	1	0	0	1	1	0	1	0	1	1	1	B2	108-neg															0	8	0	23	0	14	30	15	9
EC38	February-2023	W	29	EPH Khaldi Abdelaziz-Tebessa - Maternity	1	0	0	0	0	0	1	1	1	1	0	0	1	1	1	1	0	1	1	1	B2	108-neg															0	18	0	23	0	12	28	14	0
EC39a	February-2023	W	30	EPH Khaldi Abdelaziz-Tebessa - Maternity	1	1	0	0	0	0	1	0	1	0	0	0	1	1	1	1	1	1	0	1	D	26-5															0	16	0	22	0	13	27	14	0
EC41	February-2023	W	37	EPH Khaldi Abdelaziz-Tebessa - Maternity	1	0	1	1	0	0	0	0	1	0	0	0	0	1	1	1	0	1	1	1	B2	40-30	0	0	0	1	0	1	0	0	0	0	0	1	1	F	0	14	0	23	0	10	29	13	0
EC43	January-2024	W	65	EPH Bouguerra Boularess-Bekaria	1	0	1	1	0	0	1	1	1	1	1	0	0	1	1	1	0	1	1	1	B2	40-30	0	0	0	1	0	1	0	0	0	0	0	1	1	F	0	13	0	22	0	11	30	12	0
EC45	September-2022	W	29	Private Laboratory, Elite-Tebessa	1	0	1	1	0	0	1	1	1	1	1	0	0	1	0	1	0	1	1	1	B2	40-30	0	0	0	1	0	1	0	0	0	0	0	0	0	NT	0	14	0	21	0	0	26	8	0
EC48	February-2023	W	34	Private Laboratory, Elite-Tebessa	1	0	0	0	0	0	1	0	1	0	0	0	1	1	1	1	1	1	0	1	D	26-5															0	16	0	23	0	11	26	14	0
EC49b	April-2023	W	32	EPH Khaldi Abdelaziz-Tebessa - Maternity	1	0	1	0	0	0	0	0	1	0	0	0	0	0	0	0	0	1	1	1	B2	1012-neg															0	13	0	23	0	8	27	9	0
EC52	December-2023	W	64	EPH Bouguerra Boularess-Bekaria	1	0	1	1	0	0	1	1	1	1	1	0	0	1	1	1	0	1	1	1	B2	40-30	0	0	0	1	0	1	0	0	0	0	0	1	1	F	0	18	0	23	0	10	26	11	0
EC55a	August-2023	M	41	EPH Bouguerra Boularess-Bekaria	1	0	1	1	0	0	1	1	1	1	1	0	0	1	1	1	0	1	1	1	B2	40-30	0	0	0	1	0	1	0	1	1	0	0	1	1	E	0	16	0	24	0	13	29	14	0
EC56	September-2023	W	39	EPH Khaldi Abdelaziz-Tebessa - Maternity	1	0	0	0	0	0	1	0	0	0	0	0	0	1	0	0	1	0	0	1	B1	65-32															0	8	0	28	0	11	26	13	21
EC57	March-2023	M	1	Private Laboratory, Elite-Tebessa	1	0	1	1	0	0	0	1	1	0	1	0	0	1	1	1	0	1	1	1	B2	40-30	0	0	0	1	0	1	0	1	1	0	0	1	1	E	0	14	0	16	0	8	29	8	0
EC58	August-2023	W	65	EPH Bouguerra Boularess-Bekaria	1	1	0	0	0	0	0	1	1	0	0	0	0	1	0	0	0	1	0	0	F	88-neg															0	17	0	17	0	12	28	13	0
EC59	February-2023	W	31	EPH Khaldi Abdelaziz-Tebessa - Maternity	1	0	0	0	0	0	1	0	0	0	0	0	0	0	0	0	1	0	0	0	A	7-94															0	0	14	9	14	8	26	20	0
EC60	February-2023	M	10 months	Private Laboratory, Elite-Tebessa	1	0	0	0	0	0	1	0	0	0	0	0	0	1	0	0	1	0	1	0	A	11-neg															0	17	0	21	0	12	29	15	0
[truncated: 22 more columns]

## Sheet: Table S2
Table S2. Metadata and main traits of the 17 UTI K. pneumoniae isolates analyzed in this study																			Penicillins	Penicillins + betalactamase inhibitors	Non-extended spectrum cephalosporins: Ist & 2nd generation	Extended-spectrum cephalosporins: 3rd & 4th			Carbapenems	Monobactams		Fluoroquinolones	Aminoglycosides				Glycylcyclines	no classificated (Magiorakos)	Phosphonic acids	Folate pathway inhibitors	Polymyxins
							String Test												Aminopenicillins without betalactamase inhibitors (D)	Aminopenicillins+betalactamase inhibitor (C)	2nd-generation cephalosporins (C)	3rd-generation cephalosporins (B)		4rd-generation cephalosporins (B)	Carbapenems (A)	Monobactams (A)	Quinolones: fluoroquinolones and other quinolones (B)			Aminoglycosides ©		tecarcyline	Glycylcyclines (A)	Nitrofuran derivatives (D)	Phosphonic acid derivates (A)	Sulfonamides, dihydrofolate reductase inhibitors & combinations (D)	Polymyxinx (B)	Amphenicol	R>=3 categories
CODE	DATE of SAMPLING	GENDER	AGE	Healthcare Facilities	kp50233	Maldi-TOF ID	ML	Blood Agar	MH	TSA	iucA	iroB	terB	peg-344	peg-589	peg-1631	rmpA		ampicillin	amoxicillin/clavulanic acid	Cefuroxime	Cefoxitin	Cefotaxime	Ceftazidime	Ertapenem	Aztreonam	Nalidixic acid	Ciprofloxacin	Gentamicin	Tobramycin	Amikacin	Doxycycline	Tigecycline	Nitrofurantoin	Fosfomycin	Trimethoprim-Sulfamethoxazole	Colistin	Chloramphenicol	MDR	FQR	PCR CIT	PCR KPC	PCR OXA48	PCR NDM	PCR IMP	PCR VIM	mcr 1-5	ESBL typing
KP1b	October-2023	W	53	EPH Bouguerra Boularess-Bekaria	1		0	0	0	0	0	0	1	0	0	0	0	0	0	22	0	0	0	11	27	14	20	22	0	13	20	18	19	20	25	0	13	23	1	0	0	0	0	0	0	0	0	CTX-M-15
KP4a	October-2022	M	41	EPH Bouguerra boularess-Bekaria	1		0	0	0	0	0	0	0	0	0	0	1	0	0	17	0	23	0	12	30	14	18	21	20	19	21	11	20	13	23	0	13	25	1	1	0	0	0	0	0	0	0	CTX-M-15
KP5	September-2022	W	19	Private Laboratory, Elite-Tebessa	1		0	0	0	0	0	0	1	0	0	0	1	0	0	17	0	24	0	21	30	18	0	11	18	18	20	8	20	24	32	20	13	24	1	1	0	0	0	0	0	0	0	CTX-M-194
KP6b	February-2023	W	24	Private Laboratory, Elite-Tebessa	1		1	0	0	1	0	0	1	0	0	0	0	0	0	20	0	20	0	14	29	18	20	20	19	19	21	18	19	18	22	19	12	25	1	1	0	0	0	0	0	0	0	CTX-M-15
KP7	October-2022	M	32	Private Laboratory, Elite-Tebessa	1		0	0	0	0	0	0	1	0	0	0	1	0	0	0	0	0	0	14	27	16	10	21	20	20	21	13	19	16	22	0	13	25	1	1	0	0	0	0	0	0	0	CTX-M-15
KP9	October-2022	W	71	EPH Bouguerra Boularess-Bekaria	1		0	0	0	0	0	0	0	0	0	0	1	0	0	14	0	25	0	9	29	12	0	0	19	10	19	13	19	19	0	0	13	24	1	1	0	0	0	0	0	0	0	CTX-M-15
KP10c	January-2024	W	62	EPH Bouguerra Boularess-Bekaria	1		1	1	1	1	1	0	0	1	0	0	1	0	0	0	0	0	0	0	15	14	0	0	8	10	20	19	20	0	23	20	13	25	1	1	0	0	0	1	0	0	0	CTX-M-15
KP12b	March-2023	M	8 months	Private Laboratory, Elite-Tebessa	1		0	0	0	0	0	0	0	0	0	0	1	0	0	17	0	23	0	10	28	13	17	20	18	17	19	10	18	11	20	0	13	12	1	1	0	0	0	0	0	0	0	CTX-M-15
KP14	March-2023	W	32	EPH Khaldi Abdelaziz-Tebessa - Maternity	1		0	0	0	0	0	0	0	0	0	0	1	0	0	21	0	22	0	13	29	15	22	21	19	18	20	18	21	21	22	22	12	25	1	1	0	0	0	0	0	0	0	CTX-M-15, SHV-148
KP16	September-2023	W	73	EPH Bouguerra Boularess-Bekaria	1		1	1	1	1	1	0	0	1	0	0	1	0	0	10	0	0	0	0	9	9	0	0	8	10	18	14	17	9	22	0	13	0	1	1	0	0	0	1	0	0	0	CTX-M-15
KP17	March-2023	M	10 months	Private Laboratory, Elite-Tebessa	1		0	0	0	0	0	0	0	0	0	0	0	0	0	16	0	20	0	0	29	0	0	11	22	21	23	17	20	16	20	0	14	23	1	1	0	0	0	0	0	0	0	CTX-M-15
KP20a	August-2023	W	65	EPH Bouguerra Boularess-Bekaria	1		1	0	1	1	0	0	1	0	0	0	0	0	0	19	0	20	0	15	29	15	20	20	19	18	20	23	19	19	22	0	12	24	1	1	0	0	0	0	0	0	0	CTX-M-15
KP21	February-2023	W	32	EPH Khaldi Abdelaziz-Tebessa - Maternity	0	Klebsiella pneumoniae	0	0	0	0	0	0	1	0	0	0	0	0	0	18	0	17	0	10	27	11	21	20	18	18	20	17	20	10	22	0	13	25	1	1	0	0	0	0	0	0	0	CTX-M-15
KP24	February-2023	W	47	EPH Bouguerra Boularess-Bekaria	1		0	0	0	0	0	0	0	0	0	0	0	0	0	20	0	20	0	14	27	16	20	20	18	17	18	18	19	17	22	0	12	25	1	1	0	0	0	0	0	0	0	CTX-M-15
KP25	October-2023	W	45	EPH Bouguerra Boularess-Bekaria	1		0	0	0	0	0	0	1	0	0	0	0	0	0	9	0	0	0	9	24	13	19	21	18	17	20	17	20	14	21	0	12	24	1	1	0	0	0	0	0	0	0	CTX-M-15, SHV-148
KP26	March-2023	W	36	EPH Khaldi Abdelaziz-Tebessa - Maternity	1		0	0	0	0	0	0	1	0	0	0	0	0	0	15	0	23	0	11	29	14	19	17	8	10	20	18	21	22	21	0	13	21	1	1	0	0	0	0	0	0	0	CTX-M-15
KP27	October-2023	M	43	Private Laboratory, Elite-Tebessa	1		0	0	0	0	0	0	1	0	0	0	1	0	0	20	0	21	0	13	29	17	23	21	18	18	19	20	20	18	22	0	12	24	1	1	0	0	0	0	0	0	0	CTX-M-15
